# Supplementary material for: Heterocyclic Compounds as Synthetic Tyrosinase Inhibitors: Recent Advances
Source: Int J Mol Sci. 2023 May 22;24(10):9097. doi: 10.3390/ijms24109097 (PMC10218907; doi:10.3390/ijms24109097)
Supplement: Supplementary file 1 [file ijms-24-09097-s001.zip]

Archive with 1 entries (1 files):
- ijms-2389511-supplementary.pdf
